# Supplementary material for: Early Detection and Monitoring of Gastrointestinal Infections Using Syndromic Surveillance: A Systematic Review
Source: Int J Environ Res Public Health. 2024 Apr 17;21(4):489. doi: 10.3390/ijerph21040489 (PMC11050429; doi:10.3390/ijerph21040489)
Supplement: Supplementary file 1 [file ijerph-21-00489-s001.zip]

Archive with 1 entries (1 files):
- ijerph-2879961-supplementary.pdf
